# Supplementary material for: Intra-individual impact of the COVID-19 pandemic on mental health and sleep in young adults
Source: PLoS One. 2022 Oct 27;17(10):e0276165. doi: 10.1371/journal.pone.0276165 (PMC9612502; doi:10.1371/journal.pone.0276165)
Supplement: S2 File — (CSV) [file pone.0276165.s002.csv]

YEAR	ID	AGE	GENDER	SOCIOSTATUS	MEQ	MSF	STAI	SLEEP	BDI	SPAQ	W_MinAsleep	W_%TimeAwake	W_#Awaken	W_TimeBed	W_%REM	W_%Light	W_%Deep	F_MinAsleep	F_%TimeAwake	F_#Awaken	F_TimeBed	F_%REM	F_%Light	F_%Deep	Sleep OnsetFm	Sleep OnsetWm	Sleep OffsetFm	Sleep Offset Wm	Please enter your lab ID number, provided to you by the experimenter (1 - 9999). Â	REAL MSF	REAL MSW	JETLAG VALUES	MSW_fitbit
F'19	1709	18	1	3	58		31	15	3	9	428	14.26282051	32.4	499.2	24.25233645	57.24299065	18.5046729	464.5	15.23722628	13.5	548	18.08396125	64.25233645	17.05607477	0:16	23:35	9:24	7:54	1709
F'19	1710	18	2	4	44	5	28		2	12	373	10.03376749	27.4	414.6	20.21447721	61.01876676	18.76675603	407.5	12.92735043	35.5	468	26.01226994	68.49865952	12.33243968	1:06	1:12	8:54	8:07	1710	5	3.3	1.7	4:39
F'19	1715	18	2	4		7.05	37	17	3	13	457.6	13.62778407	29.6	529.8	17.74475524	63.50524476	15.60314685	410	10.57797165	25.5	458.5	15.97560976	59.54982517	15.73426573	3:18	0:18	10:56	8:52	1715	7.05	3.95	3.1	4:35
F'19	1722	18	2	3		5.35	45	25	6	11	347.6	11.95542047	18.4	394.8	20.82853855	63.40621404	15.76524741	483.5	9.541627689	20.5	534.5	28.54188211	70.77100115	28.62485616	2:51	1:03	9:27	8:02	1722	5.35	3.35	2	4:32
F'19	1726	19	2	3		4.7	41	20	4	11	458.2	9.49940875	21.6	507.4	18.93278045	48.6141423	13.80401571	432.5	9.989594173	29	480.5	22.65895954	58.92623309	14.07682235	1:45	0:43	9:46	8:01	1726	4.7	3.2	1.5	4:22
F'19	1730	18	2	2	38	7.2	47		12	14	487.2	10.63439677	31.6	545.4	18.80131363	60.09852217	13.75205255	492	11.5902965	41.5	556.5	18.59756098	71.32594417	10.87848933	2:31	2:32	11:48	10:12	1730	7.2	4.85	2.35	6:22
F'19	1734	19	2	3	50	5.1	34	28	5	6	339	11.71875	24.5	384	23.74631268	54.94100295	21.31268437	444	12.85574092	33	509.5	26.01351351	81.26843658	15.63421829	2:10	2:42	10:40	9:06	1734	5.1	3.95	1.15	5:54
F'19	1738	19	2	3	58		30	24	3	16	476.25	7.281553398	15.5	515	17.95275591	63.20209974	11.65354331	536.5	6.776715899	12	575.5	23.48555452	46.40419948	19.52755906	23:38	18:18	9:14	14:53	1738
F'19	1740	20	1	3	47	4.55	26	14	4	9	412	13.55434326	35	476.6	14.36893204	68.44660194	17.18446602	472	10.94339623	28.5	530	14.08898305	56.55339806	15.41262136	2:02	0:16	9:04	8:12	1740	4.55	3.75	0.8	4:14
F'19	1741	19	2	3	67	3.35	32			15	434.4	11.38310894	24.4	490.2	21.59300184	57.87292818	20.53406998	371	12.08530806	13	422	19.00269542	52.14088398	17.03499079	1:39	23:13	8:41	7:23	1741	3.35	2.8	0.55	4.2
F'19	1742	18	2	4	30		49	33	1	12	396	14.21143847	27.2	461.6	18.43434343	66.11111111	15.45454545	340	12.82051282	24	390	12.94117647	61.86868687	12.87878788	3:07	1:38	9:37	9:20	1742				5:29
F'19	1743	18	2	3	44	5.35	29	16	4		457.4	12.44257274	37.6	522.4	18.01486664	66.33143857	15.6536948	522	12.56281407	36.5	597	19.73180077	75.42632269	16.17839965	1:17	23:29	11:14	8:12	1743	5.35	3.55	1.8
F'19	1744	18	2	4		6.15	50	25	18	14	360	12.109375	19.8	409.6	17.44444444	63.5	15.11111111	483.5	10.04651163	19	537.5	16.23578077	66.66666667	16.11111111	1:26	0:57	8:36	7:31	1744	6.15	3.65	2.5	4:14
F'19	1745	18	2	3	27	6.65	46	22	3		305.6	11.05937136	23.2	343.6	21.59685864	54.05759162	18.12827225	624.5	11.98026779	44.5	709.5	24.73979183	126.3089005	27.48691099	3:27	3:40	15:17	9:04	1745	6.65	4.95	1.7	6:22
F'19	1748	19	2	3	58	5.25	41	15	12	17	425.6	11.62790698	22.4	481.6	24.67105263	55.4981203	19.83082707	379.5	10.60070671	20	424.5	26.21870883	49.69454887	16.09492481	2:57	0:03	10:01	8:04	1748	5.25	3.45	1.8	4:03
F'19	1749	18	2	3	47		55	16	7	17	413.6	8.935611038	18.6	456.6	19.42295293	57.05996132	19.66473243	388	9.239766082	29.5	427.5	19.58762887	55.73017408	19.70502901	2:05	0:59	9:13	8:36	1749				4:47
F'19	1750	19	2	4	58		35	20	6	13	516.2	11.8510929	28.4	585.6	20.2247191	66.52460287	13.25067803	394.5	14.05228758	20	459	16.22306717	51.91786129	12.10771019	1:43	23:02	9:22	8:47	1750
F'19	1751	18	1	4		5.55	40	20	6	16	396	14.21143847	27.2	461.6	18.43434343	66.11111111	15.45454545	340	12.82051282	24	390	12.94117647	61.86868687	12.87878788	3:07	1:38	9:37	9:20	1751	5.55	4.35	1.2	5:29
F'19	1754	19	2	3	44	4.85	50	20	12		408.6	11.36659436	29.2	461	17.22956437	64.41507587	18.35535977	466	11.57495256	28	527	15.98712446	81.98727362	13.82770436	0:06	0:33	8:53	8:14	1754	4.85	4.25	0.6	4:23
F'19	1757	19	2	4	44	4.6	51	17	13		455.2	12.05564142	37.2	517.6	17.88224956	59.71001757	19.02460457	486.5	12.57861635	53	556.5	15.51901336	71.39718805	18.89279438	0:34	23:51	9:50	8:14	1757	4.6	3.25	1.35
F'19	1763	18	1	3	38	5.85	29		7	11	328.6	14.91455205	20.6	386.2	18.07668898	57.02982349	19.96348144	441	17.57009346	36.5	535	18.48072562	80.18867925	29.21485088	2:31	1:50	11:26	7:59	1763	5.85	3.95	1.9	4:54
F'19	1764	19	2	3	47		32	25	2	14	385.2	16.69550173	29.4	462.4	18.01661475	72.37798546	9.605399792	454	17.00182815	24	547	23.78854626	62.69470405	20.37902388	2:23	1:42	10:58	8:44	1764				5:13
F'19	1766	18	2	4	30	7.45	52	34	14		335.2	10.27837259	19.4	373.6	18.59586317	75.47732697	17.50198886	369.5	12.44075829	30.5	422	24.8985115	60.11336516	22.67303103	0:56	3:17	7:58	7:48	1766	7.45	5.1	2.35	5:32
F'20	1709	20	1	3	16	5.35	43	14	11	4	419.8	11.13463167	34	472.4	28.63268223	54.59742735	16.76989042	291	11.41552511	18	328.5	38.83161512	55.74082897	27.15578847	1:22	0:19	10:11	8:12	1709	5.35	4.45	0.9
F'20	1710	19	2	4	16	3.5	58	23	20	11	418.6	9.900990099	26.6	464.6	25.22694697	61.01290014	13.76015289	450	10.17964072	28.5	501	23.77777778	66.65074056	15.28905877	23:21	23:48	7:42	7:33	1710	3.5	2.95	0.55
F'20	1715	19	2	4	11	6.85	46	24	13	10	438.2	13.46761453	32.6	506.4	15.15290000	71.33728890	13.509800	409.5	11.555100	18	463	13.797300	41.990000	11.296200	3:38	0:32	9:11	8:59	1715	6.85	4	2.85
F'20	1722	19	2	3	7	7.55	48	28	14	4	290.6	10.52955665	14	324.8	28.6476256	60.3062629	17.63592567	401.5	11.46637266	27.5	453.5	15.44209215	95.32002753	21.50722643	3:57	3:26	12:00	9:17	1722	7.55	5.3	2.25
F'20	1726	20	2	3	12	5.6	56	25	13	6	279.75	12.918287938	15.25	321.25	24.903187370	66.845397677	26.690497468	464	10.511089682	32	519	16.810344828	93.297587131	44.682752458	2:04	0:11	10:44	6:34	1726	5.6	3.95	1.65
F'20	1730	19	2	2	6	9.35	40	17	12	7	480	11.79713341	37.2	544.2	17.70833333	69.16666667	13.125	569	14.69265367	34	667	18.45342707	89.58333333	7.083333333	2:51	2:26	13:58	11:30	1730	9.35	5.95	3.4
F'20	1734	20	2	3	17	4.6	37	19	4	3	390.2	13.74889478	31.8	452.4	23.68016402	57.40645823	18.91337775	418	10.96911608	30.5	469.5	31.33971292	49.33367504	24.21834956	1:57	0:33	9:47	8:03	1734	4.6	3.5	1.1
F'20	1738	20	2	3	16	3.7	45	22	7	7	453.2	12.57716049	35.8	518.4	18.93203883	64.25419241	16.81376876	391.5	9.479768786	34.5	432.5	23.24393359	53.17740512	13.12886143	1:18	23:11	8:31	7:50	1738	3.7	3.2	0.5
F'20	1740	21	1	3	14	5.4	27	18	4	7	423.8	13.89678992	37.4	492.2	17.17791411	63.14299198	19.67909391	394	17.22689076	29	476	11.92893401	64.53515809	17.34308636	2:18	0:39	10:14	8:52	1740	5.4	4.2	1.2
F'20	1741	20	2	3	19	3.5	36	17	8	14	468	12.97880253	34	537.8	11.06837607	69.57264957	19.35897436	466.5	13.45083488	34.5	539	20.79314041	59.08119658	19.87179487	8:16	8:38	9:02	7:52	1741	3.5	2.45	1.05
F'20	1742	19	2	3	6	5.9	44	24	8	3	377.6	11.15294118	20.4	425	22.19279661	61.28177966	16.52542373	405.5	12.60775862	20.5	464	19.97533909	65.28072034	20.65677966	2:43	1:08	10:27	8:13	1742	5.9	4.65	1.25
F'20	1743	19	2	3	15	5.05	57	24	27	10	460.8	12.46200608	37	526.4	23.74131944	59.28819444	16.97048611	478.5	11.63434903	39	541.5	15.98746082	70.63802083	16.6015625	1:11	0:27	8:36	9:01	1743	5.05	4.25	0.8
F'20	1744	19	2	4	11	5.3	60	31	30	9	446.6	12.29379419	32.4	509.2	22.3466189	57.32198836	17.01746529	506.5	8.242753623	16.5	552	20.92793682	65.15897895	15.45006717	0:28	0:24	8:47	8:37	1744	5.3	3.65	1.65
F'20	1745	19	2	4	7	7.35	52	29	14	8	461.75	10.90207429	36	518.25	20.19491067	54.79155387	15.48456957	317.5	15.55851064	18	376	40.94488189	69.95127233	7.796426638	3:17	1:27	13:21	9:19	1745	7.35	4.9	2.45
F'20	1748	20	2	3	18	5.1	46	17	11	17	419.8	11.209814	24.8	472.8	22.391615	60.743211	16.865174	425.5	9.7560976	20	471.5	20.446533	59.552168	21.081467	1:26	12:32	9:18	8:25	1748	5.1	3.8	1.3
F'20	1749	19	2	3	11	4.6	48	19	11	8	323.4	8.101983003	15.6	353	18.5528757	60.9152752	25.25252525	292.5	5.705229794	9	315.5	16.06837607	41.74397032	10.20408163	3:40	2:36	8:55	8:49	1749	4.6	-2.35	6.95
F'20	1750	20	2	4	17	3.5	37	14	6	7	467.6	12.27016886	34	533	16.80923867	67.49358426	15.69717707	420.5	10.62699256	23	470.5	18.19262782	56.24465355	17.32249786	0:14	22:41	8:05	7:34	1750	3.5	2.55	0.95
F'20	1751	19	1	4	15	4.9	37	16	3	5	457.6	13.88784343	37.6	531.4	18.13811189	69.79895105	12.06293706	404.5	12.82327586	27	464	19.5302843	53.32167832	17.81031469	1:53	23:51	9:38	8:43	1751	4.9	4	0.9
F'20	1754	20	2	4	16	4.5	45	25	7	2	389	11.4298725	27.2	439.2	17.84061697	61.38817481	20.77120823	458.5	12.16475096	32.5	522	12.21374046	63.88174807	21.59383033	0:14	0:11	7:40	7:30	1754	4.5	3	1.5
F'20	1757	20	2	3	14	5.8	54	19	12	4	411.8	13.56003359	34.8	476.4	17.87275376	56.4351627	21.27246236	489	14.95652174	46.5	575	21.57464213	69.08693541	24.0407965	0:39	0:24	10:14	8:01	1757	5.8	4.45	1.35
F'20	1763	19	1	3	7	7	38	27	5	5	435.6	15.02145923	31.8	512.6	18.68686869	60.78971534	20.52341598	445	16.97761194	33.5	536	21.12359551	62.67217631	17.90633609	4:51	3:01	13:47	10:46	1763	7	4.4	2.6
F'20	1764	20	2	3	17	4.6	43	28	8	8	494	14.65100207	38	578.8	20.68825911	65.70850202	13.60323887	474.5	13.64877161	40	549.5	25.39515279	51.41700405	20.24291498	1:28	23:04	10:37	8:43	1764	4.6	3.15	1.45
F'20	1766	19	2	3	6	7.9	62	35	19	8	310.8	9.698025552	12.8	344.4	8.848133848	54.6975547	12.30694981	465	9.699321048	22	515.5	15.16129032	70.94594595	12.87001287	4:08	5:19	10:17	9:25	1766	7.9	5.3	2.6
